# Supplementary material for: m6A Methylases Regulate Myoblast Proliferation, Apoptosis and Differentiation
Source: Animals (Basel). 2022 Mar 18;12(6):773. doi: 10.3390/ani12060773 (PMC8944832; doi:10.3390/ani12060773)
Supplement: Supplementary file 1 [file animals-12-00773-s001.zip]

Archive with 4 entries (4 files):
- Supplementary figure and legends.pdf
- Table S1. Primers used in this study.pdf
- Table S2. siRNAs used in this study.pdf
- Table S3. Antibodies used in this study.pdf
